# Supplementary material for: Data on composition and production rate of dental solid waste and associated management practices in Qaem Shahr, Iran 2016
Source: Data Brief. 2018 May 31;19:1291–6. doi: 10.1016/j.dib.2018.05.114 (PMC6140284; doi:10.1016/j.dib.2018.05.114)
Supplement: Supplementary file 1 — Supplementary material [file mmc1.zip]

Archive with 2 entries (2 files):
- Competing financial interests.pdf
- Conflict of Interest (dental waste).docx
